# Supplementary material for: Folic-Acid-Conjugated Thermoresponsive Polymeric Particles for Targeted Delivery of 5-Fluorouracil to CRC Cells
Source: Int J Mol Sci. 2023 Jan 10;24(2):1364. doi: 10.3390/ijms24021364 (PMC9861804; doi:10.3390/ijms24021364)
Supplement: Supplementary file 1 [file ijms-24-01364-s001.zip]

Archive with 13 entries (13 files):
- Figure S1.tif
- Figure S10.tif
- Figure S11.tif
- Figure S12.tif
- Figure S2.tif
- Figure S3.tif
- Figure S4.tif
- Figure S5.tif
- Figure S6.tif
- Figure S7.tif
- Figure S8.tif
- Figure S9.tif
- SI_PHEA FA PNIPAAm_14-12-22.pdf
